# Supplementary material for: Species- and genome-wide dissection of the shoot ionome in Brassica napus and its relationship to seedling development
Source: Front Plant Sci. 2014 Sep 30;5:485. doi: 10.3389/fpls.2014.00485 (PMC4179769; doi:10.3389/fpls.2014.00485)
Supplement: Supplementary file 2 [file DataSheet2.XLS]

## Sheet: Explanations
Bus, A., Körber, N., Parkin, I.A.P., Samans, B., Snowdon, R.J., Li, J., and Stich, B.*: Species- and genome-wide dissection of the shoot ionome in Brassica napus and its relationship to seedling development
*Corresponding author: Benjamin Stich, Max Planck Institute for Plant Breeding Research, stich@mpipz.mpg.de
BLAST_filtered		filtered BLAST results: only hits with highest BLAST scores
chr B. rapa/oleracea		chromosome information derived from the B. rapa or B. oleracea reference genome sequences
chr B. napus		chromosome information from the result of the BLAST search against the pre-publication draft of the B. napus reference genome sequence assembly
oligo		flanking regions adjacent to the SNP

## Sheet: BLAST_filtered
SNP	chr B. rapa/oleracea	chr B. napus	identity	overlap	start oligo	stop oligo	length	start sequence	stop sequence	p-value	score
Bn-ctg7180014703649-p1976	chrC03	chrC03	100	59	62	120	58	13151643	13151585	1e-25	119
Bn-ctg7180014703649-p1976	chrC03	chrC03	96.72	61	1	61	60	13151727	13151667	2e-24	115
Bn-ctg7180014733119-p5210	chrC02	chrUn_random	96.72	122	1	122	121	2205065	2204945	7e-54	212
Bn-ctg7180014733119-p5210	chrC02	chrC02	97.25	109	1	109	108	828191	828298	2e-48	194
Bn-ctg7180014733119-p5336	chrC02	chrUn_random	93.97	116	8	122	114	2204929	2204815	1e-43	178
Bn-ctg7180014733138-p6820	chrC05	chrC05	99.18	122	1	122	121	35755366	35755486	6e-58	226
Bn-ctg7180014739774-p5570	chrC09	chrC09	99.18	122	1	122	121	43526216	43526336	6e-58	226
Bn-ctg7180014743366-p2908	chrC09	chrC09_random	97.54	122	1	122	121	2414705	2414825	3e-56	220
Bn-ctg7180014744730-p4896	chrC09	chrC09	95.9	122	1	122	121	19118794	19118674	1e-54	215
Bn-ctg7180014753773-p3940	chrC02	chrC02	95.9	122	1	122	121	4452696	4452816	1e-54	215
Bn-ctg7180014761247-p14206	chrC04	chrC06_random	95.12	123	1	122	121	1875775	1875654	1e-45	185
Bn-ctg7180014761247-p14206	chrC04	chrC04	95.12	123	1	122	121	46234343	46234464	1e-45	185
Bn-ctg7180014761298-p8042	chrC05	chrC05	97.5	120	3	122	119	11929960	11929842	4e-55	216
Bn-ctg7180014762670-p15710	chrC09	chrC09	99.18	122	1	122	121	37144596	37144476	6e-58	226
Bn-ctg7180014762670-p5913	chrC09	chrC09	96.69	121	2	121	119	37163337	37163217	1e-53	212
Bn-ctg7180014763826-p6024	chrC04	chrC04	98.31	118	5	122	117	45602476	45602360	1e-54	215
Bn-ctg7180014776046-p1871	chrC04	chrC04	99.18	122	1	122	121	23364751	23364871	6e-58	226
Bn-Scaffold000002-p221862	chrA10	chrC07	92.59	108	1	108	107	8869933	8870038	8e-35	149
Bn-Scaffold000002-p2620032	chrA10	chrA10	92.56	121	1	120	119	11597530	11597414	8e-35	149
Bn-Scaffold000016-p1218862	chrA04	chrC04	94.92	118	1	118	117	24501412	24501528	2e-48	195
Bn-Scaffold000019-p2724372	chrA07	chrA07	94.31	123	2	122	120	20799506	20799385	2e-48	195
Bn-Scaffold000022-p443574	chrA09	chrA09	99.18	122	1	122	121	12363351	12363231	6e-58	226
Bn-Scaffold000037-p374106	chrA05	chrA05	94.26	122	1	122	121	17324164	17324044	8e-53	209
Bn-Scaffold000040-p1595095	chrA09	chrA09	98.36	122	1	122	121	17023805	17023685	4e-57	223
Bn-Scaffold000135-p101094	chrA09	chrC09	98.36	122	1	122	121	23012543	23012423	1e-55	218
Bn-Scaffold000135-p101094	chrA09	chrA09	98.36	122	1	122	121	15336054	15335934	1e-55	218
Bn-Scaffold000135-p393158	chrA09	chrA02	92.68	82	38	119	81	14552325	14552245	1e-22	109
Bn-Scaffold000145-p148088	chrA09	chrA09	95.08	122	1	122	121	15662171	15662051	1e-53	212
Bn-Scaffold000145-p66952	chrA09	chrA09	95.9	122	1	122	121	15442906	15442786	5e-53	210
Bn-Scaffold000481-p8079	chrA09	chrA09	95.08	122	1	122	121	29770833	29770953	4e-52	207
Bn-Scaffold000481-p8079	chrA09	chrC08	95.08	122	1	122	121	33227012	33227132	6e-51	203
p6_1705_snp15	chrC09	chrC09	98.97	97	1	97	96	31603954	31603859	4e-43	176
