# Supplementary material for: Species- and genome-wide dissection of the shoot ionome in Brassica napus and its relationship to seedling development
Source: Front Plant Sci. 2014 Sep 30;5:485. doi: 10.3389/fpls.2014.00485 (PMC4179769; doi:10.3389/fpls.2014.00485)
Supplement: Supplementary file 3 [file DataSheet3.XLS]

## Sheet: Explanations
Bus, A., Körber, N., Parkin, I.A.P., Samans, B., Snowdon, R.J., Li, J., and Stich, B.*: Species- and genome-wide dissection of the shoot ionome in Brassica napus and its relationship to seedling development
*Corresponding author: Benjamin Stich, Max Planck Institute for Plant Breeding Research, stich@mpipz.mpg.de
CC		Cellular component
MF		Molecular function
BP		Biologial process
GOCCID		Gene ontology biological process identification number
GOMFID		Gene ontology molecular function identification number
GOBPID		Gene ontology biological process identification number
Pvalue		P value given by the hypergeometric test (p<0.01)
OddsRatio		Ratio of odds that a GO term is enriched in the selected category
ExpCount		Expected number of transcripts found associated with the GO term for enrichment
Count		Real number of transcripts found associated with the GO term
Size		Population size of transcripts found associated with the GO term within the analysis

## Sheet: BP_ALL
	GOBPID	Pvalue	OddsRatio	ExpCount	Count	Size	Term
1	GO:0010375	2.26017e-05	23.8357	0.403308	5	10	stomatal complex patterning
2	GO:0009638	5.82031e-05	4.40749	3.10547	12	77	phototropism
3	GO:0007018	0.000845144	2.28093	9.71973	21	241	microtubule-based movement
4	GO:0034285	0.000853938	1.53847	44.8479	67	1112	response to disaccharide stimulus
5	GO:0034508	0.00119565	23.8194	0.241985	3	6	centromere complex assembly
6	GO:0009744	0.00125991	1.51791	44.7269	66	1109	response to sucrose stimulus
7	GO:0051211	0.00140824	10.5892	0.524301	4	13	anisotropic cell growth
8	GO:0008654	0.00153399	1.4176	64.4083	89	1597	phospholipid biosynthetic process
9	GO:0019682	0.00177988	1.53222	39.6049	59	982	glyceraldehyde-3-phosphate metabolic process
10	GO:0019288	0.00177988	1.53222	39.6049	59	982	isopentenyl diphosphate biosynthetic process, mevalonate-independent pathway
11	GO:0006814	0.00179146	2.74556	5.08168	13	126	sodium ion transport
12	GO:0046474	0.0022397	1.64805	26.2957	42	652	glycerophospholipid biosynthetic process
13	GO:0009637	0.00227276	1.65758	25.5294	41	633	response to blue light
14	GO:0010497	0.00237767	6.27122	0.96794	5	24	plasmodesmata-mediated intercellular transport
15	GO:0006570	0.00237767	6.27122	0.96794	5	24	tyrosine metabolic process
16	GO:0006656	0.00245852	3.74036	2.37952	8	59	phosphatidylcholine biosynthetic process
17	GO:0006090	0.00248731	1.50737	40.2098	59	997	pyruvate metabolic process
18	GO:0046486	0.00270845	1.57443	31.3774	48	778	glycerolipid metabolic process
19	GO:0016998	0.00277441	2.72681	4.71871	12	117	cell wall macromolecule catabolic process
20	GO:0006644	0.00306427	1.36989	69.49	93	1723	phospholipid metabolic process
21	GO:0006081	0.00311349	1.41429	55.7775	77	1383	cellular aldehyde metabolic process
22	GO:0045017	0.00311875	1.60551	27.5863	43	684	glycerolipid biosynthetic process
23	GO:0006083	0.00325378	7.94155	0.645293	4	16	acetate metabolic process
24	GO:0019637	0.00341533	1.32767	85.5013	111	2120	organophosphate metabolic process
25	GO:0009645	0.00389703	4.46897	1.53257	6	38	response to low light intensity stimulus
26	GO:0009806	0.00421114	3.79253	2.05687	7	51	lignan metabolic process
27	GO:0009807	0.00421114	3.79253	2.05687	7	51	lignan biosynthetic process
28	GO:0022904	0.00423134	2.46181	5.60598	13	139	respiratory electron transport chain
29	GO:0006650	0.0044457	1.5622	28.9575	44	718	glycerophospholipid metabolic process
30	GO:0010528	0.00458368	11.9091	0.362977	3	9	regulation of transposition
31	GO:0010529	0.00458368	11.9091	0.362977	3	9	negative regulation of transposition
32	GO:0010202	0.00474699	47.6231	0.120992	2	3	response to low fluence red light stimulus
33	GO:0042779	0.00474699	47.6231	0.120992	2	3	tRNA 3'-trailer cleavage
34	GO:0010496	0.00481059	5.18027	1.12926	5	28	intercellular transport
35	GO:0000184	0.00481059	5.18027	1.12926	5	28	nuclear-transcribed mRNA catabolic process, nonsense-mediated decay
36	GO:0006655	0.00489941	1.98169	10.5263	20	261	phosphatidylglycerol biosynthetic process
37	GO:0048768	0.00497232	3.28859	2.66183	8	66	root hair cell tip growth
38	GO:0009240	0.0051523	1.45238	41.6214	59	1032	isopentenyl diphosphate biosynthetic process
39	GO:0046490	0.0051523	1.45238	41.6214	59	1032	isopentenyl diphosphate metabolic process
40	GO:0006032	0.00522998	3.62753	2.13753	7	53	chitin catabolic process
41	GO:0007017	0.00543735	1.37369	58.8023	79	1458	microtubule-based process
42	GO:0006026	0.00580376	3.55029	2.17786	7	54	aminoglycan catabolic process
43	GO:0006030	0.00580376	3.55029	2.17786	7	54	chitin metabolic process
44	GO:0046471	0.00626608	1.93337	10.7683	20	267	phosphatidylglycerol metabolic process
45	GO:0048448	0.00642327	3.47628	2.21819	7	55	stamen morphogenesis
46	GO:0044085	0.00742036	1.17565	243.316	280	6033	cellular component biogenesis
47	GO:0022613	0.0075628	1.3558	58.762	78	1457	ribonucleoprotein complex biogenesis
48	GO:0010600	0.00761797	5.9558	0.806616	4	20	regulation of auxin biosynthetic process
49	GO:0090354	0.00761797	5.9558	0.806616	4	20	regulation of auxin metabolic process
50	GO:0042254	0.00762906	1.35804	57.9151	77	1436	ribosome biogenesis
51	GO:0071840	0.00793513	1.11545	647.39	701	16052	cellular component organization or biogenesis
52	GO:0010163	0.00847498	8.93159	0.443639	3	11	high-affinity potassium ion import
53	GO:0006097	0.00863033	4.41255	1.29059	5	32	glyoxylate cycle
54	GO:0019405	0.00863033	4.41255	1.29059	5	32	alditol catabolic process
55	GO:0019563	0.00863033	4.41255	1.29059	5	32	glycerol catabolic process
56	GO:0006261	0.00868346	1.48308	31.7807	46	788	DNA-dependent DNA replication
57	GO:0048455	0.00905747	3.66647	1.81489	6	45	stamen formation
58	GO:0010948	0.00909725	2.93413	2.94415	8	73	negative regulation of cell cycle process
59	GO:0046283	0.00911176	1.68847	16.4953	27	409	anthocyanin-containing compound metabolic process
60	GO:0006642	0.00923976	23.8112	0.161323	2	4	triglyceride mobilization
61	GO:0015860	0.00923976	23.8112	0.161323	2	4	purine nucleoside transmembrane transport
62	GO:0015805	0.00923976	23.8112	0.161323	2	4	S-adenosyl-L-methionine transport
63	GO:0051182	0.00923976	23.8112	0.161323	2	4	coenzyme transport
64	GO:0046166	0.00923976	23.8112	0.161323	2	4	glyceraldehyde-3-phosphate biosynthetic process
65	GO:0046184	0.00923976	23.8112	0.161323	2	4	aldehyde biosynthetic process
66	GO:0072348	0.00923976	23.8112	0.161323	2	4	sulfur compound transport
67	GO:0010398	0.00923976	23.8112	0.161323	2	4	xylogalacturonan metabolic process
68	GO:0009095	0.00984008	4.2549	1.33092	5	33	aromatic amino acid family biosynthetic process, prephenate pathway
69	GO:0006022	0.0102812	3.14809	2.41985	7	60	aminoglycan metabolic process
70	GO:0015979	0.0105639	1.32687	62.2708	81	1544	photosynthesis
71	GO:0010424	0.0109643	7.93907	0.48397	3	12	DNA methylation on cytosine within a CG sequence
72	GO:0040014	0.0109643	7.93907	0.48397	3	12	regulation of multicellular organism growth
73	GO:0048236	0.0115862	1.96799	8.46947	16	210	plant-type spore development
74	GO:0009064	0.0120448	1.91362	9.23576	17	229	glutamine family amino acid metabolic process
75	GO:0022900	0.0123965	1.5089	25.8117	38	640	electron transport chain
76	GO:0045038	0.0126513	5.01519	0.927609	4	23	protein import into chloroplast thylakoid membrane
77	GO:0006432	0.0126513	5.01519	0.927609	4	23	phenylalanyl-tRNA aminoacylation
78	GO:0019684	0.0132391	1.36358	47.1467	63	1169	photosynthesis, light reaction
79	GO:0006364	0.0135116	1.39828	39.4435	54	978	rRNA processing
80	GO:0042439	0.0136191	2.38443	4.43639	10	110	ethanolamine-containing compound metabolic process
81	GO:0071173	0.0138311	7.14506	0.524301	3	13	spindle assembly checkpoint
82	GO:0071174	0.0138311	7.14506	0.524301	3	13	mitotic spindle checkpoint
83	GO:0045841	0.0138311	7.14506	0.524301	3	13	negative regulation of mitotic metaphase/anaphase transition
84	GO:0007094	0.0138311	7.14506	0.524301	3	13	mitotic spindle assembly checkpoint
85	GO:0031577	0.0138311	7.14506	0.524301	3	13	spindle checkpoint
86	GO:0006021	0.0138311	7.14506	0.524301	3	13	inositol biosynthetic process
87	GO:0015995	0.0140594	1.53293	22.7466	34	564	chlorophyll biosynthetic process
88	GO:0046487	0.0141553	3.84296	1.45191	5	36	glyoxylate metabolic process
89	GO:0042773	0.0144427	2.36079	4.47672	10	111	ATP synthesis coupled electron transport
90	GO:0006119	0.0144427	2.36079	4.47672	10	111	oxidative phosphorylation
91	GO:0046470	0.0146121	2.49497	3.83143	9	95	phosphatidylcholine metabolic process
92	GO:0009718	0.0146641	1.74059	12.4622	21	309	anthocyanin-containing compound biosynthetic process
93	GO:0006657	0.0147061	4.76436	0.96794	4	24	CDP-choline pathway
94	GO:0045839	0.0147061	4.76436	0.96794	4	24	negative regulation of mitosis
95	GO:0051784	0.0147061	4.76436	0.96794	4	24	negative regulation of nuclear division
96	GO:0010481	0.0149887	15.8739	0.201654	2	5	epidermal cell division
97	GO:0010482	0.0149887	15.8739	0.201654	2	5	regulation of epidermal cell division
98	GO:0060320	0.0149887	15.8739	0.201654	2	5	rejection of self pollen
99	GO:0031396	0.0149887	15.8739	0.201654	2	5	regulation of protein ubiquitination
100	GO:0016072	0.0164023	1.3816	39.8872	54	989	rRNA metabolic process
101	GO:0034470	0.0168424	1.34502	47.7517	63	1184	ncRNA processing
102	GO:0042886	0.0170827	6.49541	0.564631	3	14	amide transport
103	GO:0006123	0.0170827	6.49541	0.564631	3	14	mitochondrial electron transport, cytochrome c to oxygen
104	GO:0042023	0.0176612	1.52584	21.4963	32	533	DNA endoreduplication
105	GO:0010207	0.0177494	1.50431	23.1499	34	574	photosystem II assembly
106	GO:0033014	0.0179959	1.46709	26.4973	38	657	tetrapyrrole biosynthetic process
107	GO:0009556	0.0189827	1.89327	8.22749	15	204	microsporogenesis
108	GO:0009658	0.0196339	1.38387	36.8624	50	914	chloroplast organization
109	GO:0019751	0.0196868	2.05877	6.08995	12	151	polyol metabolic process
110	GO:0006779	0.020309	1.46131	25.8924	37	642	porphyrin-containing compound biosynthetic process
111	GO:0009749	0.0204561	1.56865	17.6649	27	438	response to glucose stimulus
112	GO:0043462	0.0207232	5.95403	0.604962	3	15	regulation of ATPase activity
113	GO:0043243	0.0207232	5.95403	0.604962	3	15	positive regulation of protein complex disassembly
114	GO:2000030	0.0210172	2.33204	4.07341	9	101	regulation of response to red or far red light
115	GO:0010099	0.0210172	2.33204	4.07341	9	101	regulation of photomorphogenesis
116	GO:0009641	0.0210696	2.69075	2.78283	7	69	shade avoidance
117	GO:0006518	0.0216225	1.90813	7.62252	14	189	peptide metabolic process
118	GO:0050898	0.021661	3.40356	1.61323	5	40	nitrile metabolic process
119	GO:0080028	0.021661	3.40356	1.61323	5	40	nitrile biosynthetic process
120	GO:0007088	0.021661	3.40356	1.61323	5	40	regulation of mitosis
121	GO:0019605	0.0218852	11.9052	0.241985	2	6	butyrate metabolic process
122	GO:0006572	0.0218852	11.9052	0.241985	2	6	tyrosine catabolic process
123	GO:0060154	0.0218852	11.9052	0.241985	2	6	cellular process regulating host cell cycle in response to virus
124	GO:0031114	0.0218852	11.9052	0.241985	2	6	regulation of microtubule depolymerization
125	GO:0031117	0.0218852	11.9052	0.241985	2	6	positive regulation of microtubule depolymerization
126	GO:0015720	0.0218852	11.9052	0.241985	2	6	allantoin transport
127	GO:0007019	0.0218852	11.9052	0.241985	2	6	microtubule depolymerization
128	GO:0019054	0.0218852	11.9052	0.241985	2	6	modulation by virus of host process
129	GO:0019055	0.0218852	11.9052	0.241985	2	6	modification by virus of host cell cycle regulation
130	GO:0001778	0.0218852	11.9052	0.241985	2	6	plasma membrane repair
131	GO:0010068	0.0218852	11.9052	0.241985	2	6	protoderm histogenesis
132	GO:0044068	0.0218852	11.9052	0.241985	2	6	modulation by symbiont of host cellular process
133	GO:0046885	0.022084	4.14273	1.08893	4	27	regulation of hormone biosynthetic process
134	GO:0032875	0.0222541	2.30693	4.11374	9	102	regulation of DNA endoreduplication
135	GO:0010224	0.0225141	1.50486	21.093	31	523	response to UV-B
136	GO:0046174	0.0238737	3.30897	1.65356	5	41	polyol catabolic process
137	GO:0090329	0.0248827	2.2583	4.1944	9	104	regulation of DNA-dependent DNA replication
138	GO:0010244	0.0249629	3.97006	1.12926	4	28	response to low fluence blue light stimulus by blue low-fluence system
139	GO:0072596	0.0250819	1.74813	10.0424	17	249	establishment of protein localization to chloroplast
140	GO:0072598	0.0250819	1.74813	10.0424	17	249	protein localization to chloroplast
141	GO:0045036	0.0250819	1.74813	10.0424	17	249	protein targeting to chloroplast
142	GO:0015980	0.0261793	1.46501	23.0289	33	571	energy derivation by oxidation of organic compounds
143	GO:0001558	0.0279722	1.50905	18.9958	28	471	regulation of cell growth
144	GO:0010157	0.0298275	9.52405	0.282316	2	7	response to chlorate
145	GO:0042780	0.0298275	9.52405	0.282316	2	7	tRNA 3'-end processing
146	GO:0031538	0.0298275	9.52405	0.282316	2	7	negative regulation of anthocyanin metabolic process
147	GO:0048730	0.0298275	9.52405	0.282316	2	7	epidermis morphogenesis
148	GO:0034660	0.0306011	1.26054	63.6824	79	1579	ncRNA metabolic process
149	GO:0010148	0.0313698	3.66456	1.20992	4	30	transpiration
150	GO:0032350	0.0313698	3.66456	1.20992	4	30	regulation of hormone metabolic process
151	GO:0045333	0.0320743	1.45711	21.7383	31	539	cellular respiration
152	GO:0006571	0.0339856	4.76301	0.725955	3	18	tyrosine biosynthetic process
153	GO:0007093	0.0339856	4.76301	0.725955	3	18	mitotic cell cycle checkpoint
154	GO:0006044	0.0339856	4.76301	0.725955	3	18	N-acetylglucosamine metabolic process
155	GO:0010639	0.0341526	2.97789	1.81489	5	45	negative regulation of organelle organization
156	GO:0051129	0.0341526	2.97789	1.81489	5	45	negative regulation of cellular component organization
157	GO:0010076	0.034902	3.52878	1.25026	4	31	maintenance of floral meristem identity
158	GO:0046173	0.034902	3.52878	1.25026	4	31	polyol biosynthetic process
159	GO:0051783	0.0370897	2.90522	1.85522	5	46	regulation of nuclear division
160	GO:0006623	0.0375274	1.39569	26.2957	36	652	protein targeting to vacuole
161	GO:0072665	0.0375274	1.39569	26.2957	36	652	protein localization to vacuole
162	GO:0072666	0.0375274	1.39569	26.2957	36	652	establishment of protein localization to vacuole
163	GO:0006536	0.0379415	2.34935	3.1458	7	78	glutamate metabolic process
164	GO:0035510	0.03872	7.93659	0.322647	2	8	DNA dealkylation
165	GO:0006531	0.03872	7.93659	0.322647	2	8	aspartate metabolic process
166	GO:0080111	0.03872	7.93659	0.322647	2	8	DNA demethylation
167	GO:0017001	0.03872	7.93659	0.322647	2	8	antibiotic catabolic process
168	GO:0006103	0.03872	7.93659	0.322647	2	8	2-oxoglutarate metabolic process
169	GO:0032196	0.039178	4.46526	0.766286	3	19	transposition
170	GO:0016043	0.041046	1.08668	567.092	604	14061	cellular component organization
171	GO:0042744	0.0429542	1.4804	17.2616	25	428	hydrogen peroxide catabolic process
172	GO:0006465	0.0434155	2.77001	1.93588	5	48	signal peptide processing
173	GO:0051510	0.0435095	1.52145	14.8014	22	367	regulation of unidimensional cell growth
174	GO:0010584	0.0442446	1.59605	11.5749	18	287	pollen exine formation
175	GO:0032776	0.0447475	4.20253	0.806616	3	20	DNA methylation on cytosine
176	GO:0051177	0.0447475	4.20253	0.806616	3	20	meiotic sister chromatid cohesion
177	GO:0006725	0.044988	1.13371	197.742	221	4903	cellular aromatic compound metabolic process
178	GO:0010208	0.0454599	1.56822	12.4219	19	308	pollen wall assembly
179	GO:0019058	0.0468253	3.17576	1.37125	4	34	viral infectious cycle
180	GO:0019079	0.0468253	3.17576	1.37125	4	34	viral genome replication
181	GO:0008610	0.0470439	1.12986	204.679	228	5075	lipid biosynthetic process
182	GO:0031537	0.0481115	1.83365	6.21095	11	154	regulation of anthocyanin metabolic process
183	GO:0017144	0.0484732	6.80269	0.362977	2	9	drug metabolic process
184	GO:0043173	0.0484732	6.80269	0.362977	2	9	nucleotide salvage
185	GO:0010617	0.0484732	6.80269	0.362977	2	9	circadian regulation of calcium ion oscillation
186	GO:0006086	0.0484732	6.80269	0.362977	2	9	acetyl-CoA biosynthetic process from pyruvate
187	GO:0016999	0.0484732	6.80269	0.362977	2	9	antibiotic metabolic process
188	GO:0044036	0.0487809	1.22705	65.2956	79	1619	cell wall macromolecule metabolic process
189	GO:0046148	0.0490844	1.25133	53.519	66	1327	pigment biosynthetic process
190	GO:0005976	0.0494762	1.15498	137.77	157	3416	polysaccharide metabolic process

## Sheet: CC_All
	GOCCID	Pvalue	OddsRatio	ExpCount	Count	Size	Term
1	GO:0009579	0.000247208	1.44545	79.9881	112	1979	thylakoid
2	GO:0034357	0.000569301	1.51284	53.1907	78	1316	photosynthetic membrane
3	GO:0044436	0.000893886	1.47145	57.3942	82	1420	thylakoid part
4	GO:0042651	0.00113436	1.4846	52.0186	75	1287	thylakoid membrane
5	GO:0015630	0.00193553	1.62296	29.263	46	724	microtubule cytoskeleton
6	GO:0009535	0.00277646	1.4485	49.6339	70	1228	chloroplast thylakoid membrane
7	GO:0055035	0.00294223	1.44467	49.7551	70	1231	plastid thylakoid membrane
8	GO:0031984	0.00427169	1.36505	66.0438	88	1634	organelle subcompartment
9	GO:0044434	0.00438015	1.20419	212.116	249	5248	chloroplast part
10	GO:0009534	0.00559205	1.35446	64.9929	86	1608	chloroplast thylakoid
11	GO:0031976	0.00559205	1.35446	64.9929	86	1608	plastid thylakoid
12	GO:0000776	0.00852451	8.91304	0.444603	3	11	kinetochore
13	GO:0044435	0.00963295	1.17942	217.734	251	5387	plastid part
14	GO:0009941	0.0126071	1.23953	108.645	132	2688	chloroplast envelope
15	GO:0005618	0.0148385	1.20546	139.605	165	3454	cell wall
16	GO:0042765	0.0150504	15.8401	0.202092	2	5	GPI-anchor transamidase complex
17	GO:0031967	0.0154781	1.18759	165.797	193	4102	organelle envelope
18	GO:0005856	0.0165959	1.38138	39.9334	54	988	cytoskeleton
19	GO:0005960	0.0195523	4.32223	1.05088	4	26	glycine cleavage complex
20	GO:0009512	0.0208394	5.9416	0.606277	3	15	cytochrome b6f complex
21	GO:0010369	0.0222359	4.13424	1.0913	4	27	chromocenter
22	GO:0005787	0.0222359	4.13424	1.0913	4	27	signal peptidase complex
23	GO:0044430	0.0263753	1.3759	34.1132	46	844	cytoskeletal part
24	GO:0031975	0.0269968	1.16575	168.545	193	4170	envelope
25	GO:0005680	0.0282469	3.80336	1.17214	4	29	anaphase-promoting complex
26	GO:0010598	0.0282469	3.80336	1.17214	4	29	NAD(P)H dehydrogenase complex (plastoquinone)
27	GO:0005875	0.0293032	2.32071	3.63766	8	90	microtubule associated complex
28	GO:0030312	0.0293123	1.17616	142.718	165	3531	external encapsulating structure
29	GO:0045277	0.0293364	5.09262	0.687114	3	17	respiratory chain complex IV
30	GO:0005751	0.0293364	5.09262	0.687114	3	17	mitochondrial respiratory chain complex IV
31	GO:0009328	0.0299469	9.50371	0.282929	2	7	phenylalanine-tRNA ligase complex
32	GO:0080085	0.0299469	9.50371	0.282929	2	7	signal recognition particle, chloroplast targeting
33	GO:0044422	0.0349663	1.09314	565.535	603	13992	organelle part
34	GO:0044446	0.0353104	1.09296	564.646	602	13970	intracellular organelle part
35	GO:0009527	0.0363144	1.86648	6.66905	12	165	plastid outer membrane
36	GO:0000922	0.0393884	4.45588	0.767951	3	19	spindle pole
37	GO:0009505	0.0402414	1.24724	61.9211	76	1532	plant-type cell wall
38	GO:0009526	0.0407131	1.17917	116.284	135	2877	plastid envelope
39	GO:0009522	0.0479815	1.98219	4.72896	9	117	photosystem I
40	GO:0033588	0.048662	6.78812	0.363766	2	9	Elongator holoenzyme complex
41	GO:0030089	0.048662	6.78812	0.363766	2	9	phycobilisome
42	GO:0044391	0.0491374	1.26628	48.1384	60	1191	ribosomal subunit

## Sheet: MF_ALL
	GOMFID	Pvalue	OddsRatio	ExpCount	Count	Size	Term
1	GO:0004321	0.000253532	71.5306	0.16118	3	4	fatty-acyl-CoA synthase activity
2	GO:0004305	0.00028157	19.0808	0.362656	4	9	ethanolamine kinase activity
3	GO:0019171	0.000454283	15.9004	0.402951	4	10	3-hydroxyacyl-[acyl-carrier-protein] dehydratase activity
4	GO:0047450	0.000454283	15.9004	0.402951	4	10	crotonoyl-[acyl-carrier-protein] hydratase activity
5	GO:0004568	0.000679722	3.791	2.94154	10	73	chitinase activity
6	GO:0003777	0.000811286	2.34515	9.0261	20	224	microtubule motor activity
7	GO:0015081	0.0011535	4.91382	1.6521	7	41	sodium ion transmembrane transporter activity
8	GO:0051747	0.00162311	Inf	0.0805902	2	2	cytosine C-5 DNA demethylase activity
9	GO:0035514	0.00162311	Inf	0.0805902	2	2	DNA demethylase activity
10	GO:0008061	0.00195518	3.89723	2.29682	8	57	chitin binding
11	GO:0001653	0.00218909	3.81922	2.33712	8	58	peptide receptor activity
12	GO:0016215	0.00314188	14.3052	0.322361	3	8	acyl-CoA desaturase activity
13	GO:0004768	0.00314188	14.3052	0.322361	3	8	stearoyl-CoA 9-desaturase activity
14	GO:0004103	0.00324311	7.94946	0.644722	4	16	choline kinase activity
15	GO:0008526	0.00406955	5.42128	1.08797	5	27	phosphatidylinositol transporter activity
16	GO:0043225	0.00410681	7.33785	0.685017	4	17	anion transmembrane-transporting ATPase activity
17	GO:0046905	0.00457204	11.9208	0.362656	3	9	phytoene synthase activity
18	GO:0016767	0.00457204	11.9208	0.362656	3	9	geranylgeranyl-diphosphate geranylgeranyltransferase activity
19	GO:0004148	0.00457204	11.9208	0.362656	3	9	dihydrolipoyl dehydrogenase activity
20	GO:0016208	0.00511338	6.81361	0.725312	4	18	AMP binding
21	GO:0030551	0.00537501	2.77611	3.86833	10	96	cyclic nucleotide binding
22	GO:0004129	0.00577512	3.55395	2.17594	7	54	cytochrome-c oxidase activity
23	GO:0015002	0.00577512	3.55395	2.17594	7	54	heme-copper terminal oxidase activity
24	GO:0016675	0.00577512	3.55395	2.17594	7	54	oxidoreductase activity, acting on a heme group of donors
25	GO:0016676	0.00577512	3.55395	2.17594	7	54	oxidoreductase activity, acting on a heme group of donors, oxygen as acceptor
26	GO:0005507	0.00609986	1.41369	47.0647	65	1168	copper ion binding
27	GO:0034450	0.00633679	10.2177	0.402951	3	10	ubiquitin-ubiquitin ligase activity
28	GO:0080014	0.00633679	10.2177	0.402951	3	10	thalianol hydroxylase activity
29	GO:0004512	0.00633679	10.2177	0.402951	3	10	inositol-3-phosphate synthase activity
30	GO:0003954	0.00768728	2.36821	5.35925	12	133	NADH dehydrogenase activity
31	GO:0008641	0.00853631	3.275	2.33712	7	58	small protein activating enzyme activity
32	GO:0003774	0.00896537	1.83198	11.8871	21	295	motor activity
33	GO:0051185	0.00922369	23.8342	0.16118	2	4	coenzyme transporter activity
34	GO:0015505	0.00922369	23.8342	0.16118	2	4	uracil:cation symporter activity
35	GO:0072349	0.00922369	23.8342	0.16118	2	4	modified amino acid transmembrane transporter activity
36	GO:0000095	0.00922369	23.8342	0.16118	2	4	S-adenosyl-L-methionine transmembrane transporter activity
37	GO:0000900	0.00922369	23.8342	0.16118	2	4	translation repressor activity, nucleic acid binding
38	GO:0090079	0.00922369	23.8342	0.16118	2	4	translation regulator activity, nucleic acid binding
39	GO:0005542	0.00922369	23.8342	0.16118	2	4	folic acid binding
40	GO:0005088	0.0100258	3.57838	1.85357	6	46	Ras guanyl-nucleotide exchange factor activity
41	GO:0005089	0.0100258	3.57838	1.85357	6	46	Rho guanyl-nucleotide exchange factor activity
42	GO:0016752	0.0107562	5.29914	0.886492	4	22	sinapoyltransferase activity
43	GO:0016753	0.0107562	5.29914	0.886492	4	22	O-sinapoyltransferase activity
44	GO:0019843	0.0118145	1.87804	9.95289	18	247	rRNA binding
45	GO:0016872	0.0122747	3.40787	1.93416	6	48	intramolecular lyase activity
46	GO:0004930	0.0126125	5.02016	0.926787	4	23	G-protein coupled receptor activity
47	GO:0004351	0.0126125	5.02016	0.926787	4	23	glutamate decarboxylase activity
48	GO:0004826	0.0126125	5.02016	0.926787	4	23	phenylalanine-tRNA ligase activity
49	GO:0008756	0.0126125	5.02016	0.926787	4	23	o-succinylbenzoate-CoA ligase activity
50	GO:0015412	0.0137975	7.15204	0.523836	3	13	molybdate transmembrane-transporting ATPase activity
51	GO:0050136	0.0143576	2.36326	4.47276	10	111	NADH dehydrogenase (quinone) activity
52	GO:0018800	0.014963	15.8892	0.201476	2	5	5-oxopent-3-ene-1,2,5-tricarboxylate decarboxylase activity
53	GO:0008120	0.014963	15.8892	0.201476	2	5	ceramide glucosyltransferase activity
54	GO:0004635	0.014963	15.8892	0.201476	2	5	phosphoribosyl-AMP cyclohydrolase activity
55	GO:0004636	0.014963	15.8892	0.201476	2	5	phosphoribosyl-ATP diphosphatase activity
56	GO:0047215	0.014963	15.8892	0.201476	2	5	indole-3-acetate beta-glucosyltransferase activity
57	GO:0045300	0.0170417	6.50175	0.564131	3	14	acyl-[acyl-carrier-protein] desaturase activity
58	GO:0003723	0.0192174	1.20172	129.549	153	3215	RNA binding
59	GO:0004190	0.0195183	1.71269	12.0482	20	299	aspartic-type endopeptidase activity
60	GO:0070001	0.0195183	1.71269	12.0482	20	299	aspartic-type peptidase activity
61	GO:0016668	0.0204845	2.04619	6.12486	12	152	oxidoreductase activity, acting on a sulfur group of donors, NAD(P) as acceptor
62	GO:0080089	0.0206741	5.95985	0.604427	3	15	sinapoyl spermidine:sinapoyl CoA N-acyltransferase activity
63	GO:0045158	0.0206741	5.95985	0.604427	3	15	electron transporter, transferring electrons within cytochrome b6/f complex of photosystem II activity
64	GO:0015563	0.0218482	11.9167	0.241771	2	6	uptake transmembrane transporter activity
65	GO:0015391	0.0218482	11.9167	0.241771	2	6	nucleobase:cation symporter activity
66	GO:0043855	0.0218482	11.9167	0.241771	2	6	cyclic nucleotide-gated ion channel activity
67	GO:0005274	0.0218482	11.9167	0.241771	2	6	allantoin uptake transmembrane transporter activity
68	GO:0005221	0.0218482	11.9167	0.241771	2	6	intracellular cyclic nucleotide activated cation channel activity
69	GO:0047760	0.0218482	11.9167	0.241771	2	6	butyrate-CoA ligase activity
70	GO:0008568	0.0221374	2.30931	4.1101	9	102	microtubule-severing ATPase activity
71	GO:0051082	0.0232967	1.50044	21.1549	31	525	unfolded protein binding
72	GO:0019238	0.0237912	3.31227	1.6521	5	41	cyclohydrolase activity
73	GO:0003865	0.0246966	5.50131	0.644722	3	16	3-oxo-5-alpha-steroid 4-dehydrogenase activity
74	GO:0019948	0.0246966	5.50131	0.644722	3	16	SUMO activating enzyme activity
75	GO:0008137	0.0247538	2.26062	4.19069	9	104	NADH dehydrogenase (ubiquinone) activity
76	GO:0070546	0.0248038	2.86225	2.25653	6	56	L-phenylalanine aminotransferase activity
77	GO:0080130	0.0248038	2.86225	2.25653	6	56	L-phenylalanine:2-oxoglutarate aminotransferase activity
78	GO:0015077	0.0261285	1.43977	25.5471	36	634	monovalent inorganic cation transmembrane transporter activity
79	GO:0016405	0.0290787	2.19131	4.31158	9	107	CoA-ligase activity
80	GO:0003886	0.0291088	5.10828	0.685017	3	17	DNA (cytosine-5-)-methyltransferase activity
81	GO:0009008	0.0291088	5.10828	0.685017	3	17	DNA-methyltransferase activity
82	GO:0004650	0.0295048	1.78181	8.70374	15	216	polygalacturonase activity
83	GO:0016427	0.0297778	9.53321	0.282066	2	7	tRNA (cytosine) methyltransferase activity
84	GO:0016428	0.0297778	9.53321	0.282066	2	7	tRNA (cytosine-5-)-methyltransferase activity
85	GO:0042781	0.0297778	9.53321	0.282066	2	7	3'-tRNA processing endoribonuclease activity
86	GO:0046554	0.0297778	9.53321	0.282066	2	7	malate dehydrogenase (NADP+) activity
87	GO:0016877	0.0306308	2.16915	4.35187	9	108	ligase activity, forming carbon-sulfur bonds
88	GO:0016878	0.0306308	2.16915	4.35187	9	108	acid-thiol ligase activity
89	GO:0016651	0.0334956	1.4716	20.1476	29	500	oxidoreductase activity, acting on NAD(P)H
90	GO:0033765	0.0339078	4.76765	0.725312	3	18	steroid dehydrogenase activity, acting on the CH-CH group of donors
91	GO:0017077	0.0339078	4.76765	0.725312	3	18	oxidative phosphorylation uncoupler activity
92	GO:0015098	0.0339078	4.76765	0.725312	3	18	molybdate ion transmembrane transporter activity
93	GO:0048038	0.0360948	2.21921	3.78774	8	94	quinone binding
94	GO:0015116	0.038425	2.55533	2.4983	6	62	sulfate transmembrane transporter activity
95	GO:0017091	0.0386565	7.94421	0.322361	2	8	AU-rich element binding
96	GO:0080131	0.0386565	7.94421	0.322361	2	8	hydroxyjasmonate sulfotransferase activity
97	GO:0008693	0.0386565	7.94421	0.322361	2	8	3-hydroxydecanoyl-[acyl-carrier-protein] dehydratase activity
98	GO:0008686	0.0386565	7.94421	0.322361	2	8	3,4-dihydroxy-2-butanone-4-phosphate synthase activity
99	GO:0004455	0.0386565	7.94421	0.322361	2	8	ketol-acid reductoisomerase activity
100	GO:0005350	0.0386565	7.94421	0.322361	2	8	pyrimidine nucleobase transmembrane transporter activity
101	GO:0003987	0.0386565	7.94421	0.322361	2	8	acetate-CoA ligase activity
102	GO:0003923	0.0386565	7.94421	0.322361	2	8	GPI-anchor transamidase activity
103	GO:0003935	0.0386565	7.94421	0.322361	2	8	GTP cyclohydrolase II activity
104	GO:0015210	0.0386565	7.94421	0.322361	2	8	uracil transmembrane transporter activity
105	GO:0047202	0.0386565	7.94421	0.322361	2	8	sinapoylglucose-choline O-sinapoyltransferase activity
106	GO:0080072	0.0390894	4.4696	0.765607	3	19	spermidine:sinapoyl CoA N-acyltransferase activity
107	GO:0061134	0.0400226	1.7052	9.0664	15	225	peptidase regulator activity
108	GO:0030414	0.0400226	1.7052	9.0664	15	225	peptidase inhibitor activity
109	GO:0047641	0.0402951	Inf	0.0402951	1	1	aldose-6-phosphate reductase (NADPH) activity
110	GO:0022890	0.0403256	1.30834	40.416	52	1003	inorganic cation transmembrane transporter activity
111	GO:0061135	0.0431329	1.72256	8.38138	14	208	endopeptidase regulator activity
112	GO:0004866	0.0431329	1.72256	8.38138	14	208	endopeptidase inhibitor activity
113	GO:0019888	0.0474748	2.22615	3.3042	7	82	protein phosphatase regulator activity
114	GO:0005098	0.0483949	6.80922	0.362656	2	9	Ran GTPase activator activity
115	GO:0033853	0.0483949	6.80922	0.362656	2	9	aspartate-prephenate aminotransferase activity
116	GO:0033854	0.0483949	6.80922	0.362656	2	9	glutamate-prephenate aminotransferase activity
117	GO:0046423	0.0483949	6.80922	0.362656	2	9	allene-oxide cyclase activity
118	GO:0015091	0.0483949	6.80922	0.362656	2	9	ferric iron transmembrane transporter activity
119	GO:0016768	0.0483949	6.80922	0.362656	2	9	spermine synthase activity
120	GO:0072510	0.0483949	6.80922	0.362656	2	9	trivalent inorganic cation transmembrane transporter activity
121	GO:0015408	0.0483949	6.80922	0.362656	2	9	ferric-transporting ATPase activity

## Sheet: BP_Ca
	GOBPID	Pvalue	OddsRatio	ExpCount	Count	Size	Term
1	GO:0009638	0.000336852	13.0221	0.326717	4	77	phototropism
2	GO:0010951	0.000389777	12.5075	0.339446	4	80	negative regulation of endopeptidase activity
3	GO:0052548	0.000389777	12.5075	0.339446	4	80	regulation of endopeptidase activity
4	GO:0010466	0.00108438	9.40819	0.445523	4	105	negative regulation of peptidase activity
5	GO:0052547	0.00108438	9.40819	0.445523	4	105	regulation of peptidase activity
6	GO:0051346	0.00120369	9.1364	0.458252	4	108	negative regulation of hydrolase activity
7	GO:0044092	0.00300935	2.94909	3.4963	10	824	negative regulation of molecular function
8	GO:0010497	0.00465605	21.4732	0.101834	2	24	plasmodesmata-mediated intercellular transport
9	GO:0042631	0.00548917	3.43088	2.09608	7	494	cellular response to water deprivation
10	GO:0016036	0.00558407	2.86942	3.22474	9	760	cellular response to phosphate starvation
11	GO:0009658	0.0061449	2.652	3.87817	10	914	chloroplast organization
12	GO:0010496	0.00630597	18.1685	0.118806	2	28	intercellular transport
13	GO:0043086	0.0073384	2.74378	3.369	9	794	negative regulation of catalytic activity
14	GO:0051336	0.00801734	4.2005	1.22201	5	288	regulation of hydrolase activity
15	GO:0032261	0.00846821	235.473	0.00848616	1	2	purine nucleotide salvage
16	GO:0032263	0.00846821	235.473	0.00848616	1	2	GMP salvage
17	GO:0032264	0.00846821	235.473	0.00848616	1	2	IMP salvage
18	GO:0046098	0.00846821	235.473	0.00848616	1	2	guanine metabolic process
19	GO:0046099	0.00846821	235.473	0.00848616	1	2	guanine biosynthetic process
20	GO:0006178	0.00846821	235.473	0.00848616	1	2	guanine salvage
21	GO:0046100	0.00846821	235.473	0.00848616	1	2	hypoxanthine metabolic process
22	GO:0071496	0.00918625	1.96541	8.93592	17	2106	cellular response to external stimulus
23	GO:0031668	0.00918625	1.96541	8.93592	17	2106	cellular response to extracellular stimulus
24	GO:0031669	0.0112757	2.01143	7.68421	15	1811	cellular response to nutrient levels
25	GO:0009991	0.012305	1.90061	9.22869	17	2175	response to extracellular stimulus
26	GO:0050790	0.0129761	1.9764	7.81575	15	1842	regulation of catalytic activity
27	GO:0031667	0.0148704	1.94253	7.94729	15	1873	response to nutrient levels
28	GO:0019400	0.0157441	5.91695	0.521899	3	123	alditol metabolic process
29	GO:0006543	0.016865	78.4887	0.0169723	1	4	glutamine catabolic process
30	GO:0070408	0.016865	78.4887	0.0169723	1	4	carbamoyl phosphate metabolic process
31	GO:0070409	0.016865	78.4887	0.0169723	1	4	carbamoyl phosphate biosynthetic process
32	GO:0009267	0.0185743	1.93475	7.43387	14	1752	cellular response to starvation
33	GO:0042594	0.0203223	1.91105	7.52298	14	1773	response to starvation
34	GO:0010493	0.0210367	58.8656	0.0212154	1	5	Lewis a epitope biosynthetic process
35	GO:0045770	0.0210367	58.8656	0.0212154	1	5	positive regulation of asymmetric cell division
36	GO:0048103	0.0210367	58.8656	0.0212154	1	5	somatic stem cell division
37	GO:0000212	0.0210367	58.8656	0.0212154	1	5	meiotic spindle organization
38	GO:0019375	0.0217451	2.85384	2.147	6	506	galactolipid biosynthetic process
39	GO:0072596	0.0221333	3.8704	1.05653	4	249	establishment of protein localization to chloroplast
40	GO:0072598	0.0221333	3.8704	1.05653	4	249	protein localization to chloroplast
41	GO:0045036	0.0221333	3.8704	1.05653	4	249	protein targeting to chloroplast
42	GO:0046467	0.0222146	2.58449	2.76649	7	652	membrane lipid biosynthetic process
43	GO:0009247	0.0232552	2.80857	2.18094	6	514	glycolipid biosynthetic process
44	GO:0019374	0.0236434	2.79748	2.18943	6	516	galactolipid metabolic process
45	GO:0030029	0.0244287	2.12221	4.82014	10	1136	actin filament-based process
46	GO:0034059	0.0251908	47.0918	0.0254585	1	6	response to anoxia
47	GO:0007178	0.0251908	47.0918	0.0254585	1	6	transmembrane receptor protein serine/threonine kinase signaling pathway
48	GO:0010082	0.025374	8.43174	0.246099	2	58	regulation of root meristem growth
49	GO:0019751	0.0268555	4.79558	0.640705	3	151	polyol metabolic process
50	GO:0006897	0.0282392	4.7001	0.653434	3	154	endocytosis
51	GO:0010324	0.0282392	4.7001	0.653434	3	154	membrane invagination
52	GO:0032781	0.0293274	39.2426	0.0297015	1	7	positive regulation of ATPase activity
53	GO:0046037	0.0293274	39.2426	0.0297015	1	7	GMP metabolic process
54	GO:0048730	0.0293274	39.2426	0.0297015	1	7	epidermis morphogenesis
55	GO:0006177	0.0293274	39.2426	0.0297015	1	7	GMP biosynthetic process
56	GO:0006664	0.0295408	2.6508	2.30823	6	544	glycolipid metabolic process
57	GO:0065009	0.0353202	1.72948	8.88925	15	2095	regulation of molecular function
58	GO:0009606	0.0363242	2.17504	3.75088	8	884	tropism
59	GO:0060151	0.03732	4.19841	0.729809	3	172	peroxisome localization
60	GO:0051645	0.03732	4.19841	0.729809	3	172	Golgi localization
61	GO:0051646	0.03732	4.19841	0.729809	3	172	mitochondrion localization
62	GO:0032410	0.0375481	29.4311	0.0381877	1	9	negative regulation of transporter activity
63	GO:0032413	0.0375481	29.4311	0.0381877	1	9	negative regulation of ion transmembrane transporter activity
64	GO:0080055	0.0375481	29.4311	0.0381877	1	9	low affinity nitrate transport
65	GO:0043173	0.0375481	29.4311	0.0381877	1	9	nucleotide salvage
66	GO:0045901	0.0375481	29.4311	0.0381877	1	9	positive regulation of translational elongation
67	GO:0045905	0.0375481	29.4311	0.0381877	1	9	positive regulation of translational termination
68	GO:0006452	0.0375481	29.4311	0.0381877	1	9	translational frameshifting
69	GO:0006449	0.0375481	29.4311	0.0381877	1	9	regulation of translational termination
70	GO:0010360	0.0375481	29.4311	0.0381877	1	9	negative regulation of anion channel activity
71	GO:0010361	0.0375481	29.4311	0.0381877	1	9	regulation of anion channel activity by blue light
72	GO:0010362	0.0375481	29.4311	0.0381877	1	9	negative regulation of anion channel activity by blue light
73	GO:0010380	0.0387093	6.64894	0.309745	2	73	regulation of chlorophyll biosynthetic process
74	GO:0010582	0.0387093	6.64894	0.309745	2	73	floral meristem determinacy
75	GO:0009749	0.0399108	2.73939	1.85847	5	438	response to glucose stimulus
76	GO:0010449	0.0426286	6.29397	0.326717	2	77	root meristem growth
77	GO:0010022	0.0426286	6.29397	0.326717	2	77	meristem determinacy
78	GO:0008356	0.0436307	6.21107	0.33096	2	78	asymmetric cell division
79	GO:0090056	0.0436307	6.21107	0.33096	2	78	regulation of chlorophyll metabolic process
80	GO:2000280	0.045661	6.05163	0.339446	2	80	regulation of root development
81	GO:0010254	0.0456994	23.5442	0.0466739	1	11	nectary development
82	GO:0006643	0.0466706	2.18974	3.25444	7	767	membrane lipid metabolic process
83	GO:0051640	0.0473423	2.35494	2.59252	6	611	organelle localization
84	GO:0040014	0.0497492	21.4035	0.0509169	1	12	regulation of multicellular organism growth
85	GO:0006045	0.0497492	21.4035	0.0509169	1	12	N-acetylglucosamine biosynthetic process
86	GO:0006048	0.0497492	21.4035	0.0509169	1	12	UDP-N-acetylglucosamine biosynthetic process

## Sheet: CC_Ca
	GOCCID	Pvalue	OddsRatio	ExpCount	Count	Size	Term
1	GO:0042735	0.0157368	84.2562	0.0158301	1	4	protein body
2	GO:0033106	0.0196323	63.191	0.0197877	1	5	cis-Golgi network membrane
3	GO:0008290	0.0235125	50.552	0.0237452	1	6	F-actin capping protein complex
4	GO:0005951	0.0235125	50.552	0.0237452	1	6	carbamoyl-phosphate synthase complex
5	GO:0032580	0.031227	36.1073	0.0316603	1	8	Golgi cisterna membrane
6	GO:0005762	0.0426852	25.2738	0.0435329	1	11	mitochondrial large ribosomal subunit

## Sheet: MF_Ca
	GOMFID	Pvalue	OddsRatio	ExpCount	Count	Size	Term
1	GO:0015412	0.00125373	44.7444	0.0529967	2	13	molybdate transmembrane-transporting ATPase activity
2	GO:0043225	0.0021626	32.8105	0.0693033	2	17	anion transmembrane-transporting ATPase activity
3	GO:0015098	0.00242639	30.7594	0.07338	2	18	molybdate ion transmembrane transporter activity
4	GO:0016773	0.0070397	1.6633	20.2488	32	4967	phosphotransferase activity, alcohol group as acceptor
5	GO:0017060	0.00813677	245.21	0.00815333	1	2	3-galactosyl-N-acetylglucosaminide 4-alpha-L-fucosyltransferase activity
6	GO:0004422	0.00813677	245.21	0.00815333	1	2	hypoxanthine phosphoribosyltransferase activity
7	GO:0033550	0.00813677	245.21	0.00815333	1	2	MAP kinase tyrosine phosphatase activity
8	GO:0043530	0.00813677	245.21	0.00815333	1	2	adenosine 5'-monophosphoramidase activity
9	GO:0047710	0.00813677	245.21	0.00815333	1	2	bis(5'-adenosyl)-triphosphatase activity
10	GO:0061135	0.0107044	4.84759	0.847946	4	208	endopeptidase regulator activity
11	GO:0004866	0.0107044	4.84759	0.847946	4	208	endopeptidase inhibitor activity
12	GO:0003980	0.0121804	122.603	0.01223	1	3	UDP-glucose:glycoprotein glucosyltransferase activity
13	GO:0004713	0.0126881	2.10104	6.37591	13	1564	protein tyrosine kinase activity
14	GO:0004672	0.0134927	1.62885	17.9536	28	4404	protein kinase activity
15	GO:0061134	0.0139285	4.47354	0.91725	4	225	peptidase regulator activity
16	GO:0030414	0.0139285	4.47354	0.91725	4	225	peptidase inhibitor activity
17	GO:0009672	0.015864	10.9318	0.191603	2	47	auxin:hydrogen symporter activity
18	GO:0004400	0.0162076	81.7341	0.0163067	1	4	histidinol-phosphate transaminase activity
19	GO:0004655	0.0162076	81.7341	0.0163067	1	4	porphobilinogen synthase activity
20	GO:0050254	0.0202184	61.2996	0.0203833	1	5	rhodopsin kinase activity
21	GO:0004088	0.024213	49.039	0.02446	1	6	carbamoyl-phosphate synthase (glutamine-hydrolyzing) activity
22	GO:0016301	0.0252417	1.48711	23.1636	33	5682	kinase activity
23	GO:0001671	0.0281913	40.8652	0.0285367	1	7	ATPase activator activity
24	GO:0046554	0.0281913	40.8652	0.0285367	1	7	malate dehydrogenase (NADP+) activity
25	GO:0000170	0.0281913	40.8652	0.0285367	1	7	sphingosine hydroxylase activity
26	GO:0033910	0.0321534	35.0268	0.0326133	1	8	glucan 1,4-alpha-maltotetraohydrolase activity
27	GO:0004364	0.0326283	3.41737	1.19446	4	293	glutathione transferase activity
28	GO:0016772	0.0331569	1.41669	28.0312	38	6876	transferase activity, transferring phosphorus-containing groups
29	GO:0008889	0.0342205	7.12684	0.289443	2	71	glycerophosphodiester phosphodiesterase activity
30	GO:0016160	0.0359993	6.92587	0.297597	2	73	amylase activity
31	GO:0051117	0.0360995	30.6479	0.03669	1	9	ATPase binding
32	GO:0004305	0.0360995	30.6479	0.03669	1	9	ethanolamine kinase activity
33	GO:0080054	0.0360995	30.6479	0.03669	1	9	low affinity nitrate transmembrane transporter activity
34	GO:0005522	0.0400296	27.2422	0.0407667	1	10	profilin binding
35	GO:0004106	0.0439436	24.5176	0.0448433	1	11	chorismate mutase activity
36	GO:0004674	0.046943	1.5143	14.9736	22	3673	protein serine/threonine kinase activity
37	GO:0008428	0.0478418	22.2884	0.04892	1	12	ribonuclease inhibitor activity
38	GO:0004610	0.0478418	22.2884	0.04892	1	12	phosphoacetylglucosamine mutase activity

## Sheet: BP_Cu
	GOBPID	Pvalue	OddsRatio	ExpCount	Count	Size	Term
1	GO:0006032	9.91096e-08	21.6454	0.375059	7	53	chitin catabolic process
2	GO:0006026	1.13178e-07	21.1846	0.382136	7	54	aminoglycan catabolic process
3	GO:0006030	1.13178e-07	21.1846	0.382136	7	54	chitin metabolic process
4	GO:0016998	1.73866e-07	11.8918	0.827961	9	117	cell wall macromolecule catabolic process
5	GO:0006022	2.37945e-07	18.7847	0.424595	7	60	aminoglycan metabolic process
6	GO:0045017	0.000445689	2.98845	4.84039	14	684	glycerolipid biosynthetic process
7	GO:0031396	0.000492763	93.9184	0.035383	2	5	regulation of protein ubiquitination
8	GO:0046486	0.000523944	2.8137	5.50559	15	778	glycerolipid metabolic process
9	GO:0006655	0.000600633	4.49352	1.84699	8	261	phosphatidylglycerol biosynthetic process
10	GO:0046471	0.000696279	4.38904	1.88945	8	267	phosphatidylglycerol metabolic process
11	GO:0006650	0.000713381	2.84271	5.08099	14	718	glycerophospholipid metabolic process
12	GO:0009084	0.000824547	7.29651	0.721812	5	102	glutamine family amino acid biosynthetic process
13	GO:0000272	0.000881457	3.80973	2.44142	9	345	polysaccharide catabolic process
14	GO:0046474	0.000893251	2.90486	4.61394	13	652	glycerophospholipid biosynthetic process
15	GO:0051445	0.00106095	9.58238	0.445825	4	63	regulation of meiotic cell cycle
16	GO:0009064	0.00132504	4.47364	1.62054	7	229	glutamine family amino acid metabolic process
17	GO:0017001	0.00136042	46.9571	0.0566127	2	8	antibiotic catabolic process
18	GO:0017144	0.00174093	40.2484	0.0636893	2	9	drug metabolic process
19	GO:0016999	0.00174093	40.2484	0.0636893	2	9	antibiotic metabolic process
20	GO:0051031	0.00216597	35.2168	0.0707659	2	10	tRNA transport
21	GO:0006409	0.00216597	35.2168	0.0707659	2	10	tRNA export from nucleus
22	GO:0046168	0.00314713	28.1727	0.0849191	2	12	glycerol-3-phosphate catabolic process
23	GO:0048455	0.00400897	10.0776	0.318447	3	45	stamen formation
24	GO:0080136	0.00429879	23.4765	0.0990723	2	14	priming of cellular response to stress
25	GO:0016052	0.00431079	1.6637	21.7464	35	3073	carbohydrate catabolic process
26	GO:0040020	0.0048107	9.40532	0.339676	3	48	regulation of meiosis
27	GO:0006465	0.0048107	9.40532	0.339676	3	48	signal peptide processing
28	GO:0006649	0.00493699	21.6703	0.106149	2	15	phospholipid transfer to membrane
29	GO:0019637	0.00529717	1.78357	15.0024	26	2120	organophosphate metabolic process
30	GO:0010029	0.00539549	3.1182	2.63249	8	372	regulation of seed germination
31	GO:0006083	0.00561597	20.1222	0.113225	2	16	acetate metabolic process
32	GO:0045836	0.0063351	18.7804	0.120302	2	17	positive regulation of meiosis
33	GO:0006779	0.00665112	2.47906	4.54317	11	642	porphyrin-containing compound biosynthetic process
34	GO:0048448	0.00703618	8.13839	0.389213	3	55	stamen morphogenesis
35	GO:0046148	0.00722492	1.9647	9.39064	18	1327	pigment biosynthetic process
36	GO:0015995	0.00752689	2.56449	3.9912	10	564	chlorophyll biosynthetic process
37	GO:0033014	0.00783243	2.42097	4.64932	11	657	tetrapyrrole biosynthetic process
38	GO:0042439	0.00793213	5.32996	0.778425	4	110	ethanolamine-containing compound metabolic process
39	GO:0009864	0.00814768	7.69414	0.410442	3	58	induced systemic resistance, jasmonic acid mediated signaling pathway
40	GO:0071395	0.0101737	1.79737	11.9736	21	1692	cellular response to jasmonic acid stimulus
41	GO:0009867	0.0101737	1.79737	11.9736	21	1692	jasmonic acid mediated signaling pathway
42	GO:0006081	0.0107109	1.88254	9.78693	18	1383	cellular aldehyde metabolic process
43	GO:0010120	0.0115927	6.71633	0.467055	3	66	camalexin biosynthetic process
44	GO:0052317	0.0115927	6.71633	0.467055	3	66	camalexin metabolic process
45	GO:0006644	0.0122527	1.76382	12.193	21	1723	phospholipid metabolic process
46	GO:0031348	0.0127661	1.75641	12.2425	21	1730	negative regulation of defense response
47	GO:0072593	0.012964	1.70688	13.8064	23	1951	reactive oxygen species metabolic process
48	GO:0010224	0.0130563	2.48395	3.70106	9	523	response to UV-B
49	GO:0009641	0.0130691	6.41076	0.488285	3	69	shade avoidance
50	GO:0002253	0.0136854	3.17964	1.93191	6	273	activation of immune response
51	GO:0002218	0.0136854	3.17964	1.93191	6	273	activation of innate immune response
52	GO:0006072	0.0145176	11.7362	0.183991	2	26	glycerol-3-phosphate metabolic process
53	GO:0005975	0.0155681	1.32165	63.1444	80	8923	carbohydrate metabolic process
54	GO:0042743	0.0156946	1.69609	13.2757	22	1876	hydrogen peroxide metabolic process
55	GO:0009954	0.01633	5.87602	0.530744	3	75	proximal/distal pattern formation
56	GO:0050832	0.016476	1.61375	16.5097	26	2333	defense response to fungus
57	GO:0031146	0.016729	10.8331	0.198145	2	28	SCF-dependent proteasomal ubiquitin-dependent protein catabolic process
58	GO:0061024	0.018639	1.92611	7.41627	14	1048	membrane organization
59	GO:0016044	0.018639	1.92611	7.41627	14	1048	cellular membrane organization
60	GO:0002229	0.0200059	5.42355	0.573204	3	81	defense response to oomycetes
61	GO:0000023	0.0204196	2.18267	4.67055	10	660	maltose metabolic process
62	GO:0009700	0.0206591	5.35482	0.58028	3	82	indole phytoalexin biosynthetic process
63	GO:0046217	0.0206591	5.35482	0.58028	3	82	indole phytoalexin metabolic process
64	GO:0008654	0.0207577	1.71712	11.3013	19	1597	phospholipid biosynthetic process
65	GO:0010202	0.0210802	70.2963	0.0212298	1	3	response to low fluence red light stimulus
66	GO:0042779	0.0210802	70.2963	0.0212298	1	3	tRNA 3'-trailer cleavage
67	GO:0009668	0.0212396	2.07928	5.39236	11	762	plastid membrane organization
68	GO:0010027	0.0212396	2.07928	5.39236	11	762	thylakoid membrane organization
69	GO:0006561	0.0215482	9.38816	0.226451	2	32	proline biosynthetic process
70	GO:0030026	0.0215482	9.38816	0.226451	2	32	cellular manganese ion homeostasis
71	GO:0019405	0.0215482	9.38816	0.226451	2	32	alditol catabolic process
72	GO:0007164	0.0215482	9.38816	0.226451	2	32	establishment of tissue polarity
73	GO:0019563	0.0215482	9.38816	0.226451	2	32	glycerol catabolic process
74	GO:0052315	0.0220004	5.22245	0.594434	3	84	phytoalexin biosynthetic process
75	GO:0019252	0.0221325	1.99351	6.1354	12	867	starch biosynthetic process
76	GO:0051188	0.0227695	1.72616	10.6432	18	1504	cofactor biosynthetic process
77	GO:0009755	0.0229066	1.52528	19.4748	29	2752	hormone-mediated signaling pathway
78	GO:0071495	0.0232909	1.52295	19.5031	29	2756	cellular response to endogenous stimulus
79	GO:0032870	0.0232909	1.52295	19.5031	29	2756	cellular response to hormone stimulus
80	GO:0019682	0.0243363	1.90635	6.94921	13	982	glyceraldehyde-3-phosphate metabolic process
81	GO:0019288	0.0243363	1.90635	6.94921	13	982	isopentenyl diphosphate biosynthetic process, mevalonate-independent pathway
82	GO:0043085	0.0250398	2.02475	5.53389	11	782	positive regulation of catalytic activity
83	GO:0009624	0.0260066	2.19536	4.17519	9	590	response to nematode
84	GO:0044093	0.0264799	2.00633	5.58343	11	789	positive regulation of molecular function
85	GO:0032787	0.0268447	1.341	43.0964	56	6090	monocarboxylic acid metabolic process
86	GO:0050821	0.0268683	8.28319	0.254757	2	36	protein stabilization
87	GO:0031647	0.0268683	8.28319	0.254757	2	36	regulation of protein stability
88	GO:0042440	0.0269897	1.66524	11.641	19	1645	pigment metabolic process
89	GO:0006090	0.0270465	1.87687	7.05536	13	997	pyruvate metabolic process
90	GO:0009682	0.0270609	4.80654	0.64397	3	91	induced systemic resistance
91	GO:0050778	0.0272858	2.70186	2.26451	6	320	positive regulation of immune response
92	GO:0002684	0.0272858	2.70186	2.26451	6	320	positive regulation of immune system process
93	GO:0045089	0.0272858	2.70186	2.26451	6	320	positive regulation of innate immune response
94	GO:0009753	0.02786	1.48723	20.6495	30	2918	response to jasmonic acid stimulus
95	GO:0010478	0.0280079	46.8635	0.0283064	1	4	chlororespiration
96	GO:0009651	0.0280345	1.39123	31.7668	43	4489	response to salt stress
97	GO:0009744	0.0283046	1.81718	7.84794	14	1109	response to sucrose stimulus
98	GO:0009862	0.028774	1.67767	10.9404	18	1546	systemic acquired resistance, salicylic acid mediated signaling pathway
99	GO:0034285	0.0288601	1.81214	7.86917	14	1112	response to disaccharide stimulus
100	GO:0010310	0.029047	1.81046	7.87625	14	1113	regulation of hydrogen peroxide metabolic process
101	GO:2000377	0.029047	1.81046	7.87625	14	1113	regulation of reactive oxygen species metabolic process
102	GO:0009645	0.0297062	7.82279	0.26891	2	38	response to low light intensity stimulus
103	GO:0046470	0.0302073	4.59729	0.672276	3	95	phosphatidylcholine metabolic process
104	GO:0052314	0.0318496	4.49935	0.686429	3	97	phytoalexin metabolic process
105	GO:0006725	0.0319961	1.36279	34.6965	46	4903	cellular aromatic compound metabolic process
106	GO:0015837	0.0320188	1.6555	11.0819	18	1566	amine transport
107	GO:0006778	0.0324908	1.87778	6.50339	12	919	porphyrin-containing compound metabolic process
108	GO:0007017	0.0325499	1.67875	10.3177	17	1458	microtubule-based process
109	GO:0006949	0.032688	4.45192	0.693506	3	98	syncytium formation
110	GO:0033013	0.0336433	1.86735	6.53877	12	924	tetrapyrrole metabolic process
111	GO:0046174	0.0341747	7.22072	0.29014	2	41	polyol catabolic process
112	GO:0009240	0.0342217	1.81147	7.30304	13	1032	isopentenyl diphosphate biosynthetic process
113	GO:0046490	0.0342217	1.81147	7.30304	13	1032	isopentenyl diphosphate metabolic process
114	GO:0010335	0.0348867	35.1471	0.035383	1	5	response to non-ionic osmotic stress
115	GO:0060320	0.0348867	35.1471	0.035383	1	5	rejection of self pollen
116	GO:0033194	0.0348867	35.1471	0.035383	1	5	response to hydroperoxide
117	GO:0006982	0.0348867	35.1471	0.035383	1	5	response to lipid hydroperoxide
118	GO:0080114	0.0348867	35.1471	0.035383	1	5	positive regulation of glycine hydroxymethyltransferase activity
119	GO:0031349	0.0350983	2.53933	2.40604	6	340	positive regulation of defense response
120	GO:0031109	0.0357187	7.0401	0.297217	2	42	microtubule polymerization or depolymerization
121	GO:0015994	0.0363982	1.9024	5.88065	11	831	chlorophyll metabolic process
122	GO:0006970	0.0368667	1.35704	33.2812	44	4703	response to osmotic stress
123	GO:0006091	0.0369933	1.44794	21.1802	30	2993	generation of precursor metabolites and energy
124	GO:0048528	0.0382746	1.8861	5.93018	11	838	post-embryonic root development
125	GO:0048569	0.0385315	1.4172	23.8198	33	3366	post-embryonic organ development
126	GO:0006560	0.0388857	6.70466	0.31137	2	44	proline metabolic process
127	GO:0044271	0.0396698	1.34049	35.2273	46	4978	cellular nitrogen compound biosynthetic process
128	GO:0009625	0.0404778	2.26034	3.14908	7	445	response to insect
129	GO:0019684	0.0409939	1.72126	8.27254	14	1169	photosynthesis, light reaction
130	GO:0019605	0.0417169	28.1173	0.0424595	1	6	butyrate metabolic process
131	GO:0031114	0.0417169	28.1173	0.0424595	1	6	regulation of microtubule depolymerization
132	GO:0031117	0.0417169	28.1173	0.0424595	1	6	positive regulation of microtubule depolymerization
133	GO:0007019	0.0417169	28.1173	0.0424595	1	6	microtubule depolymerization
134	GO:0000239	0.0417169	28.1173	0.0424595	1	6	pachytene
135	GO:0016117	0.0421842	2.10437	3.86382	8	546	carotenoid biosynthetic process
136	GO:0016109	0.0421842	2.10437	3.86382	8	546	tetraterpenoid biosynthetic process
137	GO:0006071	0.0426586	3.98929	0.771348	3	109	glycerol metabolic process
138	GO:0005984	0.0428147	1.84987	6.04341	11	854	disaccharide metabolic process
139	GO:0051606	0.0429337	1.74873	7.5578	13	1068	detection of stimulus
140	GO:0048585	0.0438256	1.53221	13.9621	21	1973	negative regulation of response to stimulus
141	GO:0071491	0.0438273	6.25741	0.3326	2	47	cellular response to red light
142	GO:0010161	0.0438273	6.25741	0.3326	2	47	red light signaling pathway
143	GO:0009409	0.0446622	1.3978	24.1312	33	3410	response to cold
144	GO:0055071	0.0455237	6.1213	0.339676	2	48	manganese ion homeostasis
145	GO:0001676	0.0456126	3.87933	0.792578	3	112	long-chain fatty acid metabolic process
146	GO:0006518	0.0460726	3.05042	1.33748	4	189	peptide metabolic process
147	GO:0009820	0.047244	5.99097	0.346753	2	49	alkaloid metabolic process
148	GO:0009821	0.047244	5.99097	0.346753	2	49	alkaloid biosynthetic process
149	GO:0016116	0.0480304	2.04684	3.96997	8	561	carotenoid metabolic process
150	GO:0016108	0.0480304	2.04684	3.96997	8	561	tetraterpenoid metabolic process
151	GO:0005982	0.0483942	1.71569	7.69933	13	1088	starch metabolic process
152	GO:0042780	0.0484989	23.4308	0.0495361	1	7	tRNA 3'-end processing
153	GO:0000746	0.0484989	23.4308	0.0495361	1	7	conjugation
154	GO:0009870	0.0497045	3.74179	0.820885	3	116	defense response signaling pathway, resistance gene-dependent

## Sheet: CC_Cu
	GOCCID	Pvalue	OddsRatio	ExpCount	Count	Size	Term
1	GO:0009986	0.00608109	5.78031	0.721717	4	98	cell surface
2	GO:0009331	0.00765734	16.9228	0.13256	2	18	glycerol-3-phosphate dehydrogenase complex
3	GO:0005576	0.00997937	1.60335	20.6205	32	2800	extracellular region
4	GO:0044434	0.012004	1.42813	38.6487	53	5248	chloroplast part
5	GO:0005787	0.0168182	10.8289	0.19884	2	27	signal peptidase complex
6	GO:0005681	0.016868	5.81032	0.537605	3	73	spliceosomal complex
7	GO:0044435	0.018934	1.38723	39.6723	53	5387	plastid part
8	GO:0022625	0.0190987	2.32538	3.95471	9	537	cytosolic large ribosomal subunit
9	GO:0009507	0.0204174	1.29425	71.4499	88	9702	chloroplast
10	GO:0009536	0.0205371	1.28012	80.7218	98	10961	plastid
11	GO:0042555	0.0219314	67.5492	0.0220934	1	3	MCM complex
12	GO:0009707	0.0248497	3.74392	1.0973	4	149	chloroplast outer membrane
13	GO:0009574	0.0282767	4.72802	0.655436	3	89	preprophase band
14	GO:0008540	0.0299287	4.6204	0.670165	3	91	proteasome regulatory particle, base subcomplex
15	GO:0009295	0.0323809	3.4351	1.19304	4	162	nucleoid
16	GO:0009527	0.0342884	3.37091	1.21513	4	165	plastid outer membrane
17	GO:0009579	0.0381348	1.54316	14.5743	22	1979	thylakoid
18	GO:0005657	0.0417759	6.44389	0.324036	2	44	replication fork
19	GO:0005850	0.043383	27.0183	0.0441867	1	6	eukaryotic translation initiation factor 2 complex
20	GO:0031968	0.0498853	2.57115	1.98104	5	269	organelle outer membrane

## Sheet: MF_Cu
	GOMFID	Pvalue	OddsRatio	ExpCount	Count	Size	Term
1	GO:0004568	2.57111e-09	20.1995	0.514131	9	73	chitinase activity
2	GO:0008061	6.96259e-09	23.4054	0.401445	8	57	chitin binding
3	GO:0030247	1.58893e-05	7.79009	1.09165	8	155	polysaccharide binding
4	GO:0001871	1.58893e-05	7.79009	1.09165	8	155	pattern binding
5	GO:0016215	1.89332e-05	85.1374	0.0563432	3	8	acyl-CoA desaturase activity
6	GO:0004768	1.89332e-05	85.1374	0.0563432	3	8	stearoyl-CoA 9-desaturase activity
7	GO:0004650	0.000164224	5.50034	1.52127	8	216	polygalacturonase activity
8	GO:0018800	0.000488054	94.3948	0.0352145	2	5	5-oxopent-3-ene-1,2,5-tricarboxylate decarboxylase activity
9	GO:0004129	0.000581396	11.3685	0.380316	4	54	cytochrome-c oxidase activity
10	GO:0015002	0.000581396	11.3685	0.380316	4	54	heme-copper terminal oxidase activity
11	GO:0016675	0.000581396	11.3685	0.380316	4	54	oxidoreductase activity, acting on a heme group of donors
12	GO:0016676	0.000581396	11.3685	0.380316	4	54	oxidoreductase activity, acting on a heme group of donors, oxygen as acceptor
13	GO:0030246	0.000740217	2.61936	6.31044	16	896	carbohydrate binding
14	GO:0004553	0.00170418	2.16901	9.51495	20	1351	hydrolase activity, hydrolyzing O-glycosyl compounds
15	GO:0009979	0.00261011	31.462	0.0774719	2	11	16:0 monogalactosyldiacylglycerol desaturase activity
16	GO:0004707	0.00275505	7.2844	0.577517	4	82	MAP kinase activity
17	GO:0047952	0.00311757	28.3154	0.0845148	2	12	glycerol-3-phosphate dehydrogenase [NAD(P)+] activity
18	GO:0016798	0.00326372	2.04347	10.0784	20	1431	hydrolase activity, acting on glycosyl bonds
19	GO:0016717	0.00370082	6.68379	0.626818	4	89	oxidoreductase activity, acting on paired donors, with oxidation of a pair of donors resulting in the reduction of molecular oxygen to two molecules of water
20	GO:0004551	0.00371045	10.3769	0.309887	3	44	nucleotide diphosphatase activity
21	GO:0016810	0.00377989	3.31883	2.4791	8	352	hydrolase activity, acting on carbon-nitrogen (but not peptide) bonds
22	GO:0008800	0.00425861	23.5954	0.0986005	2	14	beta-lactamase activity
23	GO:0016668	0.00460581	4.83691	1.07052	5	152	oxidoreductase activity, acting on a sulfur group of donors, NAD(P) as acceptor
24	GO:0003777	0.00535805	3.91819	1.57761	6	224	microtubule motor activity
25	GO:0047631	0.00556374	20.224	0.112686	2	16	ADP-ribose diphosphatase activity
26	GO:0000210	0.00627633	18.8755	0.119729	2	17	NAD+ diphosphatase activity
27	GO:0016208	0.00702815	17.6955	0.126772	2	18	AMP binding
28	GO:0017110	0.00702815	17.6955	0.126772	2	18	nucleoside-diphosphatase activity
29	GO:0019144	0.00781861	16.6543	0.133815	2	19	ADP-sugar diphosphatase activity
30	GO:0001653	0.00804056	7.73383	0.408488	3	58	peptide receptor activity
31	GO:0080002	0.00951314	14.9008	0.147901	2	21	UDP-glucose:4-aminobenzoate acylglucosyltransferase activity
32	GO:0008756	0.0113554	13.4813	0.161987	2	23	o-succinylbenzoate-CoA ligase activity
33	GO:0004867	0.012901	6.44377	0.48596	3	69	serine-type endopeptidase inhibitor activity
34	GO:0016811	0.0129976	3.72014	1.38041	5	196	hydrolase activity, acting on carbon-nitrogen (but not peptide) bonds, in linear amides
35	GO:0042389	0.0133408	12.3086	0.176072	2	25	omega-3 fatty acid desaturase activity
36	GO:0050213	0.0140363	141.29	0.0140858	1	2	progesterone 5-alpha-reductase activity
37	GO:0009917	0.0140363	141.29	0.0140858	1	2	sterol 5-alpha reductase activity
38	GO:0005057	0.0172344	3.01524	2.0354	6	289	receptor signaling protein activity
39	GO:0004702	0.0172344	3.01524	2.0354	6	289	receptor signaling protein serine/threonine kinase activity
40	GO:0016831	0.0185781	2.96266	2.07061	6	294	carboxy-lyase activity
41	GO:0003774	0.0188552	2.95237	2.07765	6	295	motor activity
42	GO:0005275	0.020283	2.90193	2.11287	6	300	amine transmembrane transporter activity
43	GO:0008977	0.0209805	70.6439	0.0211287	1	3	prephenate dehydrogenase activity
44	GO:0004665	0.0209805	70.6439	0.0211287	1	3	prephenate dehydrogenase (NADP+) activity
45	GO:0004416	0.0213557	9.43557	0.225373	2	32	hydroxyacylglutathione hydrolase activity
46	GO:0016812	0.023933	8.84558	0.239458	2	34	hydrolase activity, acting on carbon-nitrogen (but not peptide) bonds, in cyclic amides
47	GO:0017169	0.023933	8.84558	0.239458	2	34	CDP-alcohol phosphatidyltransferase activity
48	GO:0032549	0.023933	8.84558	0.239458	2	34	ribonucleoside binding
49	GO:0005516	0.0264817	2.00712	5.58502	11	793	calmodulin binding
50	GO:0070290	0.0266306	8.325	0.253544	2	36	NAPE-specific phospholipase D activity
51	GO:0047884	0.027876	47.0952	0.0281716	1	4	FAD diphosphatase activity
52	GO:0018738	0.027876	47.0952	0.0281716	1	4	S-formylglutathione hydrolase activity
53	GO:0015419	0.027876	47.0952	0.0281716	1	4	sulfate transmembrane-transporting ATPase activity
54	GO:0005544	0.0280234	8.08702	0.260587	2	37	calcium-dependent phospholipid binding
55	GO:0030551	0.0306446	4.57111	0.676118	3	96	cyclic nucleotide binding
56	GO:0001882	0.0323717	7.44822	0.281716	2	40	nucleoside binding
57	GO:0004630	0.0323717	7.44822	0.281716	2	40	phospholipase D activity
58	GO:0018849	0.034723	35.3209	0.0352145	1	5	muconate cycloisomerase activity
59	GO:0046409	0.034723	35.3209	0.0352145	1	5	p-coumarate 3-hydroxylase activity
60	GO:0016643	0.034723	35.3209	0.0352145	1	5	oxidoreductase activity, acting on the CH-NH2 group of donors, iron-sulfur protein as acceptor
61	GO:0016041	0.034723	35.3209	0.0352145	1	5	glutamate synthase (ferredoxin) activity
62	GO:0004638	0.034723	35.3209	0.0352145	1	5	phosphoribosylaminoimidazole carboxylase activity
63	GO:0034023	0.034723	35.3209	0.0352145	1	5	5-(carboxyamino)imidazole ribonucleotide mutase activity
64	GO:0047134	0.034846	4.33756	0.711333	3	101	protein-disulfide reductase activity
65	GO:0016645	0.0375022	4.20852	0.732461	3	104	oxidoreductase activity, acting on the CH-NH group of donors
66	GO:0016405	0.040259	4.08694	0.75359	3	107	CoA-ligase activity
67	GO:0050897	0.0404765	2.72997	1.86637	5	265	cobalt ion binding
68	GO:0016877	0.0412001	4.04795	0.760633	3	108	ligase activity, forming carbon-sulfur bonds
69	GO:0016878	0.0412001	4.04795	0.760633	3	108	acid-thiol ligase activity
70	GO:0004371	0.0415218	28.2563	0.0422574	1	6	glycerone kinase activity
71	GO:0017113	0.0415218	28.2563	0.0422574	1	6	dihydropyrimidine dehydrogenase (NADP+) activity
72	GO:0030942	0.0415218	28.2563	0.0422574	1	6	endoplasmic reticulum signal peptide binding
73	GO:0047760	0.0415218	28.2563	0.0422574	1	6	butyrate-CoA ligase activity
74	GO:0005088	0.0417918	6.43197	0.323973	2	46	Ras guanyl-nucleotide exchange factor activity
75	GO:0005089	0.0417918	6.43197	0.323973	2	46	Rho guanyl-nucleotide exchange factor activity
76	GO:0015171	0.0421318	2.69871	1.8875	5	268	amino acid transmembrane transporter activity
77	GO:0016872	0.0451332	6.15213	0.338059	2	48	intramolecular lyase activity
78	GO:0046943	0.0473241	2.35435	2.59179	6	368	carboxylic acid transmembrane transporter activity
79	GO:0010486	0.0482729	23.5465	0.0493003	1	7	manganese:hydrogen antiporter activity
80	GO:0042781	0.0482729	23.5465	0.0493003	1	7	3'-tRNA processing endoribonuclease activity
81	GO:0051139	0.0482729	23.5465	0.0493003	1	7	metal ion:hydrogen antiporter activity
82	GO:0004358	0.0482729	23.5465	0.0493003	1	7	glutamate N-acetyltransferase activity
83	GO:0015930	0.0482729	23.5465	0.0493003	1	7	glutamate synthase activity
84	GO:0004633	0.0482729	23.5465	0.0493003	1	7	phosphopantothenoylcysteine decarboxylase activity

[truncated: 15 more sheets: BP_Mg, CC_Mg, MF_Mg, BP_Mn, CC_Mn, MF_Mn, BP_Na, CC_Na, MF_Na, BP_S, CC_S, MF_S, BP_Zn, CC_Zn, MF_Zn]
